# Supplementary material for: A family of GFP-like proteins with different spectral properties in lancelet Branchiostoma floridae
Source: Biol Direct. 2008 Jul 3;3:28. doi: 10.1186/1745-6150-3-28 (PMC2467403; doi:10.1186/1745-6150-3-28)
Supplement: Additional file 5 — Source file of the tree shown in Additional file 1. Newick-formatted trees, one of which contains branch length information, and the other is the consensus of 100 trees built on the basis of the bootstrap replicates of the first tree, contains the information on the bootstrap support for each partition in the first tree but lacking the branch length information. [file 1745-6150-3-28-S5.txt]

((((((((CyanFP_154814310:0.18689000,((Kaede_23503508:0.10251000,EosFP_55667942:0.07892000):0.11584000,(Photoconvert_125395854:0.19698000,(Dronpa_56201403:0.12686000,(Monca_154814322:0.04908000,Monca_154814320:0.04778000):0.02158000):0.01935000):0.01261000):0.04513000):0.00821000,((56749100:0.13497000,71318038:0.13659000):0.03571000,Azami-Green_52839539:0.11335000):0.01337000):0.06114000,51593140:0.24771000):0.06579000,(RFP_Dissp_85002146:0.28319000,(NFCP_MONEF_55976263:0.04679000,51593136:0.01011000):0.19613000):0.14294000):0.04165000,((28974113:0.29837000,GFP3_Astla_42521556:0.23870000):0.02658000,(49257059:0.23164000,YFP_Corca_72256906:0.27459000):0.01437000):0.13166000):0.04949000,(12621060:0.69989000,42540751:0.52125000):0.05158000):0.11008000,(Nemve_156388065:0.17221000,(Nemve_156407364:0.11560000,Nemve_156385591:0.15939000):0.04766000):0.52056000):0.25456000,(40365353:0.68531000,(YFP_Phial_40365351:0.49594000,(26892271:0.00810000,GFP_AEQVI_1169893:0.00045000):0.31843000):0.21992000):0.58848000,((GFP_Chipo_85658701:0.42480000,((GFP1_Ponme_33243026:0.02417000,GFP2_Ponme_33243028:0.00378000):0.25701000,GFP1_Ponpl_33243032:0.17725000):0.11714000):0.37662000,((((LanFP2:0.30403000,149000048:0.27060000):0.02745000,((LanFP10:0.10530000,((LanFP13:0.10883000,LanFP8:0.05512000):0.04508000,LanFP5a:0.17611000):0.05969000):0.10224000,LanFP11:0.21890000):0.13186000):0.03305000,(((LanFP1:0.08581000,LanFP3:0.02095000):0.06070000,LanFP12:0.08777000):0.00571000,LanFP9:0.05888000):0.30024000):0.06746000,LanFP6:0.33147000):0.26852000):0.61054000);


((((((156388065:100.0,(156385591:100.0,156407364:100.0):64.0):100.0,(((((55976263:100.0,
51593136:100.0):100.0,85002146:100.0):100.0,((((((56201403:100.0,(154814320:100.0,
154814322:100.0):75.0):44.0,125395854:100.0):59.0,(23503508:100.0,55667942:100.0):100.0):88.0,
154814310:100.0):60.0,((56749100:100.0,71318038:100.0):87.0,52839539:100.0):60.0):99.0,
51593140:100.0):100.0):60.0,(72256906:100.0,((28974113:100.0,42521556:100.0):56.0,
49257059:100.0):50.0):100.0):73.0,(12621060:100.0,42540751:100.0):46.0):68.0):98.0,
(((26892271:100.0,1169893:100.0):100.0,40365351:100.0):96.0,40365353:100.0):100.0):100.0,
((((((264000004:100.0,1000062_1:100.0):90.0,1000068:100.0):41.0,549000016:100.0):100.0,
(((4080036:100.0,(58000032:100.0,408000038:100.0):59.0):49.0,58000034:100.0):92.0,
722000001:100.0):97.0):32.0,(1000064_2:100.0,149000048:100.0):39.0):37.0,264000002:100.0):100.0):100.0,
(33243032:100.0,(33243028:100.0,33243026:100.0):100.0):96.0):100.0,85658701:100.0);
